# Supplementary material for: Electrophysiological assessment of auditory processing disorder in children with non-syndromic cleft lip and/or palate
Source: PeerJ. 2016 Aug 25;4:e2383. doi: 10.7717/peerj.2383 (PMC5012300; doi:10.7717/peerj.2383)
Supplement: Data S2 [file peerj-04-2383-s002.xlsx]

## Sheet: Electrophys data
Number	Gender	Age	Ear	PTA	ABR I	ABR III	ABR V	ABR I-V	N1 Latency	N1-P2 Amplitude	P300 Latency	P300 Amplitude	Fisher	No. of Questions
1	1	11.08	1	6.25	1.23	3.5	5.47	4.23	76	8.89	390	5.16	0.96	2
	1	11.08	2	1.25	1.3	3.43	5.4	4.1	86	8.71	310	5.55
2	2	10.58	1	8.75	1.27	3.53	5.53	4.27	70	10.18	402	0.34	0.88	1,2,3
	2	10.58	2	5	1.37	3.57	5.57	4.2	64	12.21	374	2.868
3	1	10.58	1	8.75	1.23	3.53	5.53	4.3	64	13.45	408	1.7	1
	1	10.58	2	7.5	1.2	3.5	5.5	4.3	60	11.28	360	5.21
4	2	10.92	1	6.25	1.17	3.6	5.9	4.73	100	10.2	348	1.9	1
	2	10.92	2	3.75	1.3	3.57	5.57	4.27	101	11.69	368	3.79
5	1	9.33	1	5	1.27	3.4	5.57	4.3	68	5.68	350	5.59	1
	1	9.33	2	5	1.2	3.47	5.57	4.53	76	5.94	258	2.97
6	2	8.58	1	7.5	1.33	3.47	5.47	4.13	102	12.66	278	7.43	0.96	8
	2	8.58	2	6.25	1.3	3.47	5.17	3.87	82	15.57	312	10
7	2	7.75	1	11.25	1.17	3.27	5.23	4.07	90	14.5	330	4.05	1
	2	7.75	2	7.25	1.13	3.47	5.33	4.2	80	25.45	380	10.25
8	2	12.08	1	6.25	1.27	3.6	5.33	4.07	76	16.03	268	3.06	1
	2	12.08	2	5	1.3	3.6	5.37	4.07	60	11.04	388	20.21
9	1	11	1	6.25	1.47	3.77	5.57	4.1	76	9.21	390	5.16	1
	1	11	2	8.75	1.47	3.73	5.23	3.86	80	8.71	310	5.55
10	1	12.08	1	10	1.3	3.67	5.6	4.3	76	12.84	292	4.96	1
	1	12.08	2	10	1.53	3.73	5.57	4.03	70	2.98	364	1.04
11	1	7.5	1	12.5	1.37	3.5	5.03	3.67	86	6.43	300	5.69	0.96	9
	1	7.5	2	11.25	1.3	3.33	5.1	3.8	86	12.1	382	1.85
12	2	13	1	10	1.3	3.53	5.63	4.33	65	18.28	305	5.31	0.96	9
	2	13	2	11.25	1.3	3.57	5.7	4.4	58	16.21	298	6.27
13	2	10.25	1	12.5	1.33	3.67	5.5	4.7	66	9.17	294	4.9	0.96	23
	2	10.25	2	3.75	1.37	3.5	5.67	4.3	70	14.4	422	2.62
14	1	8.42	1	15	1.23	3.73	5.77	4.53	82	14.62	390	9.49	0.72	10,13,14,18,19,23,25
	1	8.42	2	15	1.2	3.77	5.9	4.7	76	20.35	318	2.71
15	1	9.25	1	9.25	1.33	3.7	5.5	4.17	72	9.09	364	8.05	0.92	4,9
	1	9.25	2	9.25	1.37	3.6	5.5	4.13	72	13.16	388	7.6
16	2	15.5	1	8.33	1.23	3.43	5.33	4.1	80	2.19	316	0.42	1
	2	15.5	2	6.67	1.3	3.5	5.33	4.03	114	8.14	334	2.85
17	1	9.42	1	1.25	1.37	3.83	5.73	4.37	100	11.2	348	1.9	1
	1	9.42	2	7.5	1.4	3.33	5.63	4.23	102	11.69	354	3.79
18	2	10.83	1	7.5	1.3	3.43	5.23	3.93	68	5.68	350	5.59	0.96	5
	2	10.83	2	7.5	1.33	3.5	5.4	4.07	66	5.94	258	2.97
19	1	7.33	1	6.67	1.57	3.7	5.63	4.13	90	14.3	330	3.06	1
	1	7.33	2	6.67	1.47	3.77	5.33	3.87	70	25.45	372	10.25
20	1	7	1	12.5	1.37	3.6	5.53	4.17	90	9.53	298	2.45	1
	1	7	2	11.25	1.47	3.53	5.47	4	66	13.23	342	2.84
21	2	6	1	13.3	1.33	3.7	5.67	4.33	98	11.03	336	6.06	0.88	7,9,14
	2	6	2	12.5	1.3	3.67	5.43	4.13	64	7.13	374	7.35
22	1	12.75	1	6.67	1.3	3.6	5.5	4.2	64	18.28	312	6.78	0.6	3,4,5,8,920,21,23,24,25
	1	12.75	2	6.67	1.3	3.6	5.5	4.2	58	14.91	298	6.27
23	2	8.67	1	13.3	1.23	3.4	5.23	4	84	8.87	376	9.75	1
	2	8.67	2	11.67	1.3	3.47	5.2	3.9	82	10.05	32	9.85
24	2	14.58	1	8.33	1.3	3.67	5.4	4.1	58	8.77	352	5.01	0.96	25
	2	14.58	2	7.5	1.37	3.77	5.57	4.2	60	5.91	372	10.08
25	1	6	1	6.67	1.33	3.6	5.42	4.22	76	8.59	336	6.06	0.92	9,23
	1	6	2	10	1.34	3.67	5.43	4.13	64	6.13	384	7.65
26	2	9	1	13.3	1.3	3.33	5.07	3.77	66	17.13	350	3.61	1
	2	9	2	7.5	1.37	3.27	5.13	3.76	62	16.01	354	3.96
27	2	10	1	3.33	1.47	3.63	5.5	4.03	124	21.52	350	4.2	1
	2	10	2	3.33	1.43	3.6	5.4	3.97	70	2.03	400	2.46
28	2	6.42	1	11.67	1.27	3.5	5.5	4.23	74	16.41	300	8.25	1
	2	6.42	2	10	1.3	3.47	5.47	4.17	72	5.94	334	8.86
29	2	10.42	1	10	1.47	3.67	5.57	4.1	72	11.4	344	3.05	1
	2	10.42	2	8.75	1.47	3.53	5.43	3.97	62	6.63	362	1.54
30	1	11.42	1	10	1.37	3.73	5.97	4.6	80	8.55	302	3.64	1
	1	11.42	2	13.33	1.37	3.67	5.87	4.5	82	1	306	10.14
31	1	12.92	1	6.25	1.4	3.77	5.83	4.43	70	14.07	422	9.12	1
	1	12.92	2	5	1.4	3.9	5.67	4.27	62	4.05	382	8.73
32	1	9.75	1	5	1.6	3.47	5.43	4.33	72	9.82	382	1.41	1
	1	9.75	2	5	1.23	3.63	5.57	3.83	80	18.5	284	4.32
33	2	9.17	1	8.33	1.37	3.47	5.33	3.97	62	13.6	394	8.65	1
	2	9.17	2	6.67	1.33	3.57	5.43	4.1	64	29	390	2.34
34	2	13.33	1	10	1.27	3.4	5.17	3.9	66	3.44	366	3.23	1
	2	13.33	2	11.67	1.33	3.43	5.33	4	60	8.02	284	1.68
35	2	11	1	8.33	1.27	3.37	5.23	3.97	52	10.42	410	3.69	1
	2	11	2	13.33	1.23	3.47	5.37	4.13	56	13.94	368	9.69
36	1	6.92	1	15	1.23	3.5	5.47	4.23	86	4.05	376	0.29	0.96	2
	1	6.92	2	17.5	1.3	3.6	5.57	4.27	78	3.88	316	4.97
37	1	12.42	1	8.33	1.33	3.63	5.33	4	66	6.46	392	2.31	0.88	2,5,8
	1	12.42	2	7.5	1.3	3.67	5.37	4.07	76	9.52	346	4.74
38	1	13.42	1	8.33	1.33	3.7	5.63	4.3	96	4.15	318	8.2	1
	1	13.42	2	12.5	1.63	3.9	5.8	4.17	70	4.51	358	9.18
39	2	15.33	1	3.33	1.33	3.63	5.63	4.3	88	18.93	342	12.02	1
	2	15.33	2	7.5	1.43	3.57	5.67	4.23	94	14.59	346	18.31
40	1	13.67	1	10	1.4	3.9	5.63	4.23	64	10.07	294	4.34	0.96	2
	1	13.67	2	10	1.37	3.7	5.5	4.13	64	6.78	296	0.76
41	2	6.25	1	11.25	1.3	3.67	5.73	4.43	86	14.63	328	2.5	1
	2	6.25	2	10	1.3	3.77	5.97	4.67	70	11.7	306	5.12
42	2	7.08	1	6.67	1.37	3.27	5.4	4.03	118	20.6	328	2.01	0.76	2,12,15,21,22,23
	2	7.08	2	15	1.13	3.33	5.43	4.3	82	11.55	332	7.14
43	2	8.75	1	5	1.4	3.43	5.27	3.87	72	19.8	360	2.63	0.88	2,8,19
	2	8.75	2	8.3	1.53	3.47	5.13	3.6	54	13.2	284	7.2
44	2	10	1	8.33	1.37	3.77	5.5	4.13	78	8.81	384	1.794	0.84	3,4,5,23
	2	10	2	8.75	1.4	3.6	5.4	4	78	5.38	346	7.73
45	2	9.58	1	11.67	1.63	3.53	5.5	3.87	96	16.9	308	0.996	0.92	7,9
	2	9.58	2	13.75	1.47	3.6	5.57	4.1	116	10.6	364	4.75
46	2	7.5	1	5	1.23	3.37	5.47	4.24	128	7.41	368	2.695	0.92	7,9
	2	7.5	2	8.33	1.4	3.5	5.2	3.8	68	11.08	362	3.17
47	2	13.92	1	5	1.33	3.73	5.53	4.2	100	10.56	300	5.38	0.96	9
	2	13.92	2	3.75	1.4	3.7	5.43	4.03	84	1.72	412	0.11
48	1	7.58	1	3.33	1.33	3.77	5.53	4.2	72	6.44	350	8.71	0.76	7,9,15,20,21,23
	1	7.58	2	5	1.37	3.57	5.47	4.1	84	1.1	360	10.28
49	2	12.08	1	8.33	1.33	3.67	5.67	4.33	66	12.5	274	4.74	0.92	8,12
	2	12.08	2	8.33	1.33	3.5	5.73	4.4	72	14.19	352	14.36
50	2	13.83	1	5	1.3	3.53	5.33	4.03	92	11.36	338	4.49	1
	2	13.83	2	12.5	1.4	3.47	5.17	3.77	56	0.55	410	2.978
51	1	7.42	1	10	1.27	3.6	5.4	4.13	110	18	365	0.56	0.96	5
	1	7.42	2	15	1.3	3.6	5.5	4.2	120	19.1	372	0.47
52	2	11.33	1	6.67	1.33	3.23	5.33	4	72	12.2	308	6.6	1
	2	11.33	2	5	1.4	3.5	5.63	4.23	70	1.96	282	6.33
53	1	12	1	5	1.33	3.53	5.37	4.03	68	15.86	410	1.73	0.96	2
	1	12	2	5	1.33	3.5	5.57	4.23	98	6.05	376	4.84
54	2	8	1	5	1.23	3.23	5.1	3.87	94	19.46	322	10.8	1
	2	8	2	5	1.17	3.3	5.1	3.93	88	27.56	366	10.03
55	2	15.25	1	6.25	1.27	3.53	5.53	4.27	54	2.84	362	3	1
	2	15.25	2	11.25	1.4	3.37	5.47	4.07	56	3.17	366	9.297
56	2	6	1	6.67	1.33	3.7	5.47	4.13	94	19.03	384	6.07	1
	2	6	2	6.25	1.33	3.6	5.5	4.17	90	10.66	346	0.78
57	2	9	1	12.5	1.23	3.4	5.13	3.9	142	8.25	338	0.53	1
	2	9	2	13.33	1.3	3.47	5.33	4.03	64	8.03	352	4.48
58	2	11.42	1	10	1.4	3.53	5.4	4	88	2.42	402	1.89	1
	2	11.42	2	1.67	1.4	3.57	5.4	4	64	3.94	388	0.44
59	1	7	1	6.67	1.47	3.77	5.33	3.87	68	15.06	398	13.41	1
	1	7	2	-3.33	1.37	3.57	5.43	4.07	76	11.42	374	25.67
60	1	14.25	1	5	1.37	3.37	5.53	4.16	70	12.52	329	12.65	1
	1	14.25	2	5	1.35	3.37	5.45	4.1	80	11.42	330	11.56
